# Supplementary material for: Cell Type-Specific In Vitro Gene Expression Profiling of Stem Cell-Derived Neural Models
Source: Cells. 2020 Jun 5;9(6):1406. doi: 10.3390/cells9061406 (PMC7349756; doi:10.3390/cells9061406)
Supplement: Supplementary file 1 [file cells-09-01406-s001.zip]

Archive with 17 entries (16 files):
- Table S5_EH.xlsx
- __MACOSX/
- __MACOSX/._Table S5_EH.xlsx
- Table S4_EH.xlsx
- __MACOSX/._Table S4_EH.xlsx
- Table S6_EH.xlsx
- __MACOSX/._Table S6_EH.xlsx
- Table S7_EH.xlsx
- __MACOSX/._Table S7_EH.xlsx
- Table S2_EH.xlsx
- __MACOSX/._Table S2_EH.xlsx
- Table S3_EH.xlsx
- __MACOSX/._Table S3_EH.xlsx
- Table S1_EH.xlsx
- __MACOSX/._Table S1_EH.xlsx
- supplemental_Figures_EH.docx
- __MACOSX/._supplemental_Figures_EH.docx
