# Supplementary material for: Cell Type-Specific In Vitro Gene Expression Profiling of Stem Cell-Derived Neural Models
Source: Cells. 2020 Jun 5;9(6):1406. doi: 10.3390/cells9061406 (PMC7349756; doi:10.3390/cells9061406)
Supplement: Supplementary file 1 [file cells-09-01406-s001.zip › Table S4_EH.xlsx]

## Sheet: 20180927.summary.table
Supplementary Table 4. calculated reporter gene ratios in HEK293 mixed experiment (RPL22-HA-GFP or RPL22-V5-mCherry) using digital PCR
Sample	GFP (avg)	mCherry (avg)	mCherry_TO_GFP	GFP_TO_mCherry
HA	8951.4	345.6	0.0386085	25.901
Input Control	245	1067	4.3551	0.229616
V5	709.6	10275.2	14.4803	0.0690595
