# Supplementary material for: Cell Type-Specific In Vitro Gene Expression Profiling of Stem Cell-Derived Neural Models
Source: Cells. 2020 Jun 5;9(6):1406. doi: 10.3390/cells9061406 (PMC7349756; doi:10.3390/cells9061406)
Supplement: Supplementary file 1 [file cells-09-01406-s001.zip › Table S6_EH.xlsx]

## Sheet: Sheet1
Supplementary table 6: RNA yields for NIH3T3/HEK293 immunoprecipitations
SampleType	SampleName	Culture	IP	IP order	yield (ng)
RPL22-V5_mCherry_control	3T3:V5_mCherry (143)	monoculture	none	NA	5420
RPL22-HA_GFP_control	HEK293:HA_GFP (151)	monoculture	none	NA	432
Input Control	3T3:V5_mCherry (143)-HEK293:HA_GFP (151)	co-culture	none	NA	2000
V5 IP 1	3T3:V5_mCherry (143)-HEK293:HA_GFP (151)	co-culture	V5	1	388
HA IP 1	3T3:V5_mCherry (143)-HEK293:HA_GFP (151)	co-culture	HA	1	202
V5 IP 2	3T3:V5_mCherry (143)-HEK293:HA_GFP (151)	co-culture	V5	2	102
HA IP 2	3T3:V5_mCherry (143)-HEK293:HA_GFP (151)	co-culture	HA	2	67.2
