# Supplementary material for: Cell Type-Specific In Vitro Gene Expression Profiling of Stem Cell-Derived Neural Models
Source: Cells. 2020 Jun 5;9(6):1406. doi: 10.3390/cells9061406 (PMC7349756; doi:10.3390/cells9061406)
Supplement: Supplementary file 1 [file cells-09-01406-s001.zip › Table S2_EH.xlsx]

## Sheet: Sheet1
Supplementary Table 2: list of plasmids
Lenti-Cas9-blast	addgene 52962
pLV-TetO-hNGN2-eGFP-Puro	addgene 79823
pBABE-puro mCherry-EGFP-LC3B	addgene 22418
pLV-TetO-hNGN2-P2A-eGFP-T2A-Neo	K. Brennand lab plasmid
PEf1a-RPL22-3XHA-P2A-EGFP-T2A-Puro	this study
PEf1a-RPL22-3XFlag-P2A-EGFP-T2A-Puro	this study
PEf1a-RPL22-3XHA-P2A-EGFP-T2A-Neo	this study
PEf1a-RPL22-3XHA-P2A-mCherry-T2A-Puro	this study
PEf1a-RPL22-3XHA-P2A-mCherry-T2A-Neo	this study
PEf1a-RPL22-3XFlag-P2A-mCherry-T2A-Puro	this study
PEf1a-EGFP-T2A-RPL22-1xFlag	this study
PEf1a-mCherry-T2A-RPL22-1xV5	this study
PrTetR-mCherry-T2A-RPL22-1xV5	this study
PrTetR-EGFP-T2A-RPL22-3xHA	this study
pAAV-Ef1a-DIO-eYFP	gift from the McKnight lab
Lenti-DIO-PEF1a-RPL22-3xHA-IRES-YFP	this study
Lenti-DIO-PEf1a-mCherry-T2A-RPL22-1xV5	this study
